# Supplementary material for: Transcriptomic Analysis of (Group I) Clostridium botulinum ATCC 3502 Cold Shock Response
Source: PLoS One. 2014 Feb 24;9(2):e89958. doi: 10.1371/journal.pone.0089958 (PMC3933689; doi:10.1371/journal.pone.0089958)
Supplement: Table S2 — Oligonucleotide primers used in the study. (XLSX) [file pone.0089958.s002.xlsx]

## Sheet: Table S2. Primers
Primer	Use	Sequence 5´ -> 3´
cbo0097 qPCR F	RT-qPCR	GAAGGCACAATTTATCCACTG
cbo0097 qPCR R	RT-qPCR	TTTAATTCTTCTACACCCTTTTCTG
cbo0477 qPCR F	RT-qPCR	GCGGTGTCTCATCAACTC
cbo0477 qPCR R	RT-qPCR	CATTATGTGTTCTAGTCCTTGCT
cbo0558A qPCR F	RT-qPCR	CCGTTAATCCAAATACATTACAAAG
cbo0558A qPCR R	RT-qPCR	CCCTACTCATTTCCTCTTTTACC
cbo0751 qPCR F	RT-qPCR	TCTGCGGGGACAGAAACTAAAC
cbo0751 qPCR R	RT-qPCR	CCCCAATCCTCTGTATGTTTTGC
cbo0753 qPCR F	RT-qPCR	TCCTGTGGAGAAAAGTGTGCTTG
cbo0753 qPCR R	RT-qPCR	TATGATGGGACAGTGTCGGTTG
cbo1323 qPCR F	RT-qPCR	GATCCACTTCCCTCAGTTCG
cbo1323 qPCR R	RT-qPCR	CACCAACCCGTCTGTCTATG
cbo1407 qPCR F	RT-qPCR	ACTGGCTCAGAAATGGATGC
cbo1407 qPCR R	RT-qPCR	AAATTTAGGGGCCATGGAAG
cbo2226 qPCR F	RT-qPCR	TTAAGGCGGGGAGTAATGTG
cbo2226 qPCR R	RT-qPCR	CGGAACAATTGAAACACCTG
cbo2227 qPCR F	RT-qPCR	GGAGCTGTTGTTGGTTTGATTGG
cbo2227 qPCR R	RT-qPCR	TGCAACGAATGCTCCTGCTATC
cbo2304 qPCR F	RT-qPCR	AGCAGGTACATTATACCCTTTAC
cbo2304 qPCR R	RT-qPCR	CCTCTAGTTCTAGCACAGATG
cbo2847 qPCR F	RT-qPCR	GGCACTTGCAGCTGATTTAG
cbo2847 qPCR R	RT-qPCR	TCCTCTCTCCAAAAGAGTCTCC
cbo2961 qPCR F	RT-qPCR	TGGATGAGAGAAAAATCAGG
cbo2961 qPCR R	RT-qPCR	TGATGGTTTTCTTCCAGATG
cbo3199 qPCR F	RT-qPCR	GGAATACGGTGGAGCTGGTA
cbo3199 qPCR R	RT-qPCR	TGGAGCGCAACATAAAGATG
cbo3202 qPCR F	RT-qPCR	AGCCGACTATAGCAGCCGTA
cbo3202 qPCR R	RT-qPCR	TCCTCCGAATCCTGGAGTTA
16S rrn F	RT-qPCR	AGCGGTGAAATGCGTAGAGA
16S rrn R	RT-qPCR	GGCACAGGGGGAGTTGATAC
EBS universal	Intron insertion confirmation	CGAAATTAGAAACTTGCGTTCAGTAAAC
cbo0558AM 121|122a 114|115s F	Intron insertion confirmation	TCAATGGTAGCTTTCAGTTAGGA
cbo0558AM 121|122a 114|115s R	Intron insertion confirmation	TAAAGGACCCCATTCCTCGT
cbo0477M 152|153a 111|112s F	Intron insertion confirmation	GAAGATAAAGCGCAAGACTTAGG
cbo0477M 152|153a 111|112s R	Intron insertion confirmation	AGTTGATGAGACACCGCTGA
cbo0097M 124|125a 84|85s F	Intron insertion confirmation	TCCCAACTTTTAAGAGGAACCTT
cbo0097M 124|125a 84|85s R	Intron insertion confirmation	GGACCATAAGGAGAGGGTTTTT
